# Supplementary material for: Older People’s Experiences of Living with, Responding to and Managing Sensory Loss
Source: Healthcare (Basel). 2021 Mar 15;9(3):329. doi: 10.3390/healthcare9030329 (PMC7998691; doi:10.3390/healthcare9030329)
Supplement: Supplementary file 1 [file healthcare-09-00329-s001.zip]

Archive with 4 entries (4 files):
- Supplementary material 1- Interview guide.docx
- Supplementary material 2 - Data table.docx
- Supplementary material 3 - SRQR checklist.docx
- Supplementary material 4 - Participant characteristics.docx
